# Supplementary material for: Sperm ultrastructure of Pochazia shantungensis (Chou & Lu) and Ricania speculum (Walker) (Hemiptera, Ricaniidae) with phylogenetic implications
Source: Zookeys. 2019 Oct 14;880:43–59. doi: 10.3897/zookeys.880.32810 (PMC6803357; doi:10.3897/zookeys.880.32810)
Supplement: XML Treatment for Pochazia shantungensis [file zookeys.880.32810-treatment1.xml]

<!DOCTYPE tp:taxon-treatment
  PUBLIC "-//TaxonX//DTD Taxonomic Treatment Publishing DTD v0 20100105//EN" "tax-treatment-NSO.dtd">
<tp:taxon-treatment xmlns:tp="http://www.plazi.org/taxpub"><tp:treatment-meta><kwd-group><label>Taxon classification</label><kwd><named-content xmlns:xlink="http://www.w3.org/1999/xlink" content-type="kingdom">Animalia</named-content></kwd><kwd><named-content xmlns:xlink="http://www.w3.org/1999/xlink" content-type="order">Hemiptera</named-content></kwd><kwd><named-content xmlns:xlink="http://www.w3.org/1999/xlink" content-type="family">Ricaniidae</named-content></kwd></kwd-group><mixed-citation publication-type="journal"><person-group><name><surname>Jiang</surname><given-names>Zhen</given-names></name><name><surname>Liu</surname><given-names>Jianing</given-names></name><name><surname>Qin</surname><given-names>Daozheng</given-names></name></person-group><article-title>Sperm ultrastructure of <italic><tp:taxon-name><tp:taxon-name-part taxon-name-part-type="genus" reg="Pochazia">Pochazia</tp:taxon-name-part> <tp:taxon-name-part taxon-name-part-type="species" reg="shantungensis">shantungensis</tp:taxon-name-part></tp:taxon-name></italic> (Chou &amp; Lu) and <italic><tp:taxon-name><tp:taxon-name-part taxon-name-part-type="genus" reg="Ricania">Ricania</tp:taxon-name-part> <tp:taxon-name-part taxon-name-part-type="species" reg="speculum">speculum</tp:taxon-name-part></tp:taxon-name></italic> (Walker) (<tp:taxon-name><tp:taxon-name-part taxon-name-part-type="order">Hemiptera</tp:taxon-name-part></tp:taxon-name>, <tp:taxon-name><tp:taxon-name-part taxon-name-part-type="family">Ricaniidae</tp:taxon-name-part></tp:taxon-name>) with phylogenetic implications</article-title><source>Zookeys</source><day>14</day><month>10</month><year>2019</year><volume>880</volume><fpage>43</fpage><lpage>59</lpage><pub-id pub-id-type="doi">10.3897/zookeys.880.32810</pub-id></mixed-citation></tp:treatment-meta><tp:nomenclature><tp:taxon-name><object-id xmlns:xlink="http://www.w3.org/1999/xlink" content-type="arpha" xlink:type="simple">5804BA4F-6A42-5552-B3FD-23F12459D9A2</object-id>
            <tp:taxon-name-part taxon-name-part-type="genus" reg="Pochazia">Pochazia</tp:taxon-name-part>
            <tp:taxon-name-part taxon-name-part-type="species" reg="shantungensis">shantungensis</tp:taxon-name-part>
          </tp:taxon-name><tp:taxon-authority>(Chou &amp; Lu, 1977)</tp:taxon-authority></tp:nomenclature><tp:treatment-sec sec-type="description" id="SECID0EXKAC"><title>Description.</title><p>The mature spermatozoa of <italic><tp:taxon-name><tp:taxon-name-part taxon-name-part-type="genus" reg="Pochazia">P.</tp:taxon-name-part> <tp:taxon-name-part taxon-name-part-type="species" reg="shantungensis">shantungensis</tp:taxon-name-part></tp:taxon-name></italic> are held together (totally 128 spermatozoa per spermatodesm) in the form of coiled sperm bundles in the seminal vesicles. Anterior ends of heads are embedded in a homogenous matrix that forms the spermatodesmata (Fig. <xref ref-type="fig" rid="F1">1A, B, D</xref>). The spermatozoon is long and filiform when it is separated from the bundles and exposed to a 0.9% saline solution (Fig. <xref ref-type="fig" rid="F1">1C</xref>). It is approximately 127 µm in mean length and has an elongate single head (about 16 µm) and a conventional single flagellum (about 111 µm).</p><fig id="F1" position="float" orientation="portrait"><object-id xmlns:xlink="http://www.w3.org/1999/xlink" content-type="doi" xlink:type="simple">10.3897/zookeys.880.32810.figure1</object-id><object-id xmlns:xlink="http://www.w3.org/1999/xlink" content-type="arpha" xlink:type="simple">752903F7-1D97-5D20-94BC-59FBAB8F5620</object-id><label>Figure 1.</label><caption><p><abbrev xmlns:xlink="http://www.w3.org/1999/xlink" xlink:title="transmission electron microscopy" xlink:type="simple">TEM</abbrev> and light micrographs of spermatozoa and spermatodesms of <italic><tp:taxon-name><tp:taxon-name-part taxon-name-part-type="genus" reg="Pochazia">P.</tp:taxon-name-part> <tp:taxon-name-part taxon-name-part-type="species" reg="shantungensis">shantungensis</tp:taxon-name-part></tp:taxon-name></italic>. <bold>A, B</bold> Light micrographs of spermatodesm and spermatozoa <bold>C</bold> light micrograph of a single spermatozoon with the head (<bold>H</bold>, arrow) and wavy ﬂagellum (<bold>F</bold>) <bold>D, E</bold><abbrev xmlns:xlink="http://www.w3.org/1999/xlink" xlink:title="transmission electron microscopy" xlink:type="simple">TEM</abbrev> micrographs of cross-sections of spermatozoa, showing the acrosome (<bold>a</bold>) and nucleus (<bold>N</bold>). Arrow shows head cluster, asterisk indicates the acrosome. Scale bars: 20 µm (<bold>A–C</bold>); 2 µm (<bold>D</bold>); 0.5µm (<bold>E</bold>).</p></caption><graphic xmlns:xlink="http://www.w3.org/1999/xlink" xlink:href="zookeys-880-043-g001.jpg" position="float" orientation="portrait" xlink:type="simple" id="oo_346580.jpg"><uri content-type="original_file" xlink:type="simple">https://binary.pensoft.net/fig/346580</uri></graphic></fig><p>The head is formed by the nucleus and the acrosome. The acrosome has an irregular saccular acrosomal vesicle and a perforatorium, both located anterior to the nucleus (Figs <xref ref-type="fig" rid="F1">1E</xref>, <xref ref-type="fig" rid="F2">2A, B</xref>, <xref ref-type="fig" rid="F3">3A, B</xref>). Between the base of the perforatorium and the anterior portion of the nucleus is a noticeable transition (Figs <xref ref-type="fig" rid="F1">1E</xref>, <xref ref-type="fig" rid="F2">2B</xref>, <xref ref-type="fig" rid="F3">3C–E</xref>). The acrosome gradually invaginates posteriorly to form a subacrosomal space in which the anterior part of the elongated nucleus is inserted (Figs <xref ref-type="fig" rid="F2">2B</xref>, <xref ref-type="fig" rid="F3">3C, D</xref>). The nuclei, different in shape (Figs <xref ref-type="fig" rid="F2">2B</xref>, <xref ref-type="fig" rid="F3">3B–N</xref>), are full of homogeneous condensed chromatin and are separated from each other by a cell membrane (Fig. <xref ref-type="fig" rid="F1">1D</xref>). The ovoid nucleus measures approximately 0.94 µm in diameter in cross-section; in longitudinal-section, it turns into a cylinder-shape (Fig. <xref ref-type="fig" rid="F2">2A, B</xref>).</p><fig id="F2" position="float" orientation="portrait"><object-id xmlns:xlink="http://www.w3.org/1999/xlink" content-type="doi" xlink:type="simple">10.3897/zookeys.880.32810.figure2</object-id><object-id xmlns:xlink="http://www.w3.org/1999/xlink" content-type="arpha" xlink:type="simple">6BC85BE2-853B-55F9-8630-C4A45A69BE50</object-id><label>Figure 2.</label><caption><p>Longitudinal sections of spermatozoa of <italic><tp:taxon-name><tp:taxon-name-part taxon-name-part-type="genus" reg="Pochazia">P.</tp:taxon-name-part> <tp:taxon-name-part taxon-name-part-type="species" reg="shantungensis">shantungensis</tp:taxon-name-part></tp:taxon-name></italic>. <bold>A, B</bold> Spermatozoa, showing acrosome (<bold>a</bold>), nucleus (<bold>N</bold>), arrow indicates connection area between acrosome and nucleus <bold>C</bold> nucleus-flagellum transition, showing nucleus (<bold>N</bold>), mitochondrial derivatives (<bold>md</bold>), accessory body (<bold>ab</bold>), axoneme (<bold>ax</bold>), arrow indicates centriole, triangular arrowhead indicates centriolar adjunct <bold>D, E</bold> flagella of sperm, showing axoneme (<bold>ax</bold>), mitochondrial derivatives (<bold>md</bold>) and cristae (arrow). Scale bars: 2 µm (<bold>A</bold>); 0.5 µm (<bold>B, D</bold>); 0.1 µm (<bold>C, E</bold>).</p></caption><graphic xmlns:xlink="http://www.w3.org/1999/xlink" xlink:href="zookeys-880-043-g002.jpg" position="float" orientation="portrait" xlink:type="simple" id="oo_346581.jpg"><uri content-type="original_file" xlink:type="simple">https://binary.pensoft.net/fig/346581</uri></graphic></fig><p>The nucleus-flagellum transition region has a centriole and centriolar adjunct (Fig. <xref ref-type="fig" rid="F2">2B, C</xref>). The centriole starts near the terminal incurvation of the nucleus and terminates anterior of the axoneme (Fig. <xref ref-type="fig" rid="F2">2B, C</xref>); it is parallel to the moderately electron-dense centriole adjunct (Fig. <xref ref-type="fig" rid="F2">2B</xref>). The centriole adjunct contains dense granules between the accessory bodies and mitochondrial derivatives in longitudinal profile (Fig. <xref ref-type="fig" rid="F2">2B, C</xref>); in cross-section the centriole adjunct arises near the end of the nucleus and terminates anterior to the mitochondrial derivatives (Fig. <xref ref-type="fig" rid="F3">3I–K</xref>). The nucleus is wrapped by the centriolar adjunct (Figs <xref ref-type="fig" rid="F2">2B, C</xref>, <xref ref-type="fig" rid="F3">3I–M</xref>). In several transverse profiles of spermatozoa, the posterior nucleus region overlaps the different regions of accessory bodies and mitochondrial derivatives (Fig. <xref ref-type="fig" rid="F3">3G–L</xref>).</p><fig id="F3" position="float" orientation="portrait"><object-id xmlns:xlink="http://www.w3.org/1999/xlink" content-type="doi" xlink:type="simple">10.3897/zookeys.880.32810.figure3</object-id><object-id xmlns:xlink="http://www.w3.org/1999/xlink" content-type="arpha" xlink:type="simple">68E88C83-9DBD-5452-B3D3-6C7FC7378B72</object-id><label>Figure 3.</label><caption><p>Cross-sections of spermatozoa of <italic><tp:taxon-name><tp:taxon-name-part taxon-name-part-type="genus" reg="Pochazia">P.</tp:taxon-name-part> <tp:taxon-name-part taxon-name-part-type="species" reg="shantungensis">shantungensis</tp:taxon-name-part></tp:taxon-name></italic>. <bold>A</bold> Acrosome, showing the dothideoid acrosome <bold>B–E</bold> serial cross-sections of head showing the dothideoid acrosome (<bold>a</bold>), the nucleus (<bold>N</bold>), and the plasma membrane (<bold>pm</bold>) <bold>F</bold> oval nucleus (<bold>N</bold>) <bold>G–N</bold> nucleus-flagellum transition region, showing the nucleus (<bold>N</bold>), mitochondrial derivatives (<bold>md</bold>), accessory bodies (<bold>ab</bold>), axoneme (<bold>ax</bold>). The asterisk indicates the centriolar adjunct (<bold>ca</bold>). Scale bars: 0.5 µm (<bold>B–D</bold>); 0.2 µm (<bold>A, K, L, N</bold>); 0.1 µm (<bold>E–J, M</bold>).</p></caption><graphic xmlns:xlink="http://www.w3.org/1999/xlink" xlink:href="zookeys-880-043-g003.jpg" position="float" orientation="portrait" xlink:type="simple" id="oo_346582.jpg"><uri content-type="original_file" xlink:type="simple">https://binary.pensoft.net/fig/346582</uri></graphic></fig><p>The flagellum region contains an axoneme, two mitochondrial derivatives and two accessory bodies (Fig. <xref ref-type="fig" rid="F4">4A–D</xref>); they are parallel to each other throughout most of the length of the flagellum (Fig. <xref ref-type="fig" rid="F2">2B–D</xref>). The axoneme arises from the centriole (Fig. <xref ref-type="fig" rid="F2">2C</xref>). It is composed of two innermost microtubules, nine outermost accessory microtubules, and nine doublets, showing the typical 9 + 9 + 2 microtubules arrangement in insects (Fig. <xref ref-type="fig" rid="F4">4D, G</xref>). The mitochondrial derivatives and accessory bodies are symmetrical in size and diameter in cross-section (Fig. <xref ref-type="fig" rid="F4">4A–D</xref>). Each mitochondrial derivative is made up of one serrated electron-dense area, one small oval electron-lucid portion and one mitochondrial cristae region (Fig. <xref ref-type="fig" rid="F4">4C</xref>). In longitudinal-section, the mitochondrial derivatives are positioned lateral to the axoneme and are initiated near the extreme base of the centriole adjunct (Fig. <xref ref-type="fig" rid="F2">2B–D</xref>). The cristae are perpendicular to the longitudinal axis, bearing regular intervals (42 nm) between adjacent derivatives (Fig. <xref ref-type="fig" rid="F2">2E</xref>). The accessory bodies are fishhook-shaped; they originate from the centriolar adjunct between the axoneme and mitochondrial derivatives (Fig. <xref ref-type="fig" rid="F4">4B–D</xref>).</p><p>Close to the posterior sperm tip, the axoneme becomes disorganized step by step, and the accessory bodies gradually taper to a cone-shape, while the mitochondrial derivatives disappear (Fig. <xref ref-type="fig" rid="F4">4E, F</xref>). At the terminal region of the flagellum, the doublet microtubules are the last to disappear (Fig. <xref ref-type="fig" rid="F4">4H</xref>).</p><fig id="F4" position="float" orientation="portrait"><object-id xmlns:xlink="http://www.w3.org/1999/xlink" content-type="doi" xlink:type="simple">10.3897/zookeys.880.32810.figure4</object-id><object-id xmlns:xlink="http://www.w3.org/1999/xlink" content-type="arpha" xlink:type="simple">27D898E9-7E79-5A8C-881C-B342BB70571D</object-id><label>Figure 4.</label><caption><p>Cross-sections of the sperm flagellum of <italic><tp:taxon-name><tp:taxon-name-part taxon-name-part-type="genus" reg="Pochazia">P.</tp:taxon-name-part> <tp:taxon-name-part taxon-name-part-type="species" reg="shantungensis">shantungensis</tp:taxon-name-part></tp:taxon-name></italic>. <bold>A–D</bold> Flagella, showing axoneme (<bold>ax</bold>), fishhook-shaped accessory bodies (<bold>ab</bold>), D-shaped mitochondrial derivatives (<bold>md</bold>), containing oval lucent region (<bold>1</bold>), serrated electron-dense region (<bold>2</bold>) and mitochondrial cristae region (<bold>3</bold>) <bold>E–F</bold> flagellum, mitochondrial derivatives slowly disappear, axonemes (<bold>ax</bold>) become disordered, accessory bodies (<bold>ab</bold>) become smaller <bold>G</bold> axoneme, showing the typical 9 + 9 + 2 pattern, nine outermost accessory microtubules (<bold>am</bold>), nine doublet microtubules (<bold>dm</bold>) and two innermost central microtubules (<bold>cm</bold>) <bold>H</bold> Showing doublet microtubules finally disappearing. Scale bars: 2 µm (<bold>A</bold>); 0.5 µm (<bold>B</bold>); 0.1 µm (<bold>C–H</bold>).</p></caption><graphic xmlns:xlink="http://www.w3.org/1999/xlink" xlink:href="zookeys-880-043-g004.jpg" position="float" orientation="portrait" xlink:type="simple" id="oo_346583.jpg"><uri content-type="original_file" xlink:type="simple">https://binary.pensoft.net/fig/346583</uri></graphic></fig></tp:treatment-sec></tp:taxon-treatment>
