# Supplementary material for: Sperm ultrastructure of Pochazia shantungensis (Chou & Lu) and Ricania speculum (Walker) (Hemiptera, Ricaniidae) with phylogenetic implications
Source: Zookeys. 2019 Oct 14;880:43–59. doi: 10.3897/zookeys.880.32810 (PMC6803357; doi:10.3897/zookeys.880.32810)
Supplement: XML Treatment for Ricania speculum [file zookeys.880.32810-treatment2.xml]

<!DOCTYPE tp:taxon-treatment
  PUBLIC "-//TaxonX//DTD Taxonomic Treatment Publishing DTD v0 20100105//EN" "tax-treatment-NSO.dtd">
<tp:taxon-treatment xmlns:tp="http://www.plazi.org/taxpub"><tp:treatment-meta><kwd-group><label>Taxon classification</label><kwd><named-content xmlns:xlink="http://www.w3.org/1999/xlink" content-type="kingdom">Animalia</named-content></kwd><kwd><named-content xmlns:xlink="http://www.w3.org/1999/xlink" content-type="order">Hemiptera</named-content></kwd><kwd><named-content xmlns:xlink="http://www.w3.org/1999/xlink" content-type="family">Ricaniidae</named-content></kwd></kwd-group><mixed-citation publication-type="journal"><person-group><name><surname>Jiang</surname><given-names>Zhen</given-names></name><name><surname>Liu</surname><given-names>Jianing</given-names></name><name><surname>Qin</surname><given-names>Daozheng</given-names></name></person-group><article-title>Sperm ultrastructure of <italic><tp:taxon-name><tp:taxon-name-part taxon-name-part-type="genus" reg="Pochazia">Pochazia</tp:taxon-name-part> <tp:taxon-name-part taxon-name-part-type="species" reg="shantungensis">shantungensis</tp:taxon-name-part></tp:taxon-name></italic> (Chou &amp; Lu) and <italic><tp:taxon-name><tp:taxon-name-part taxon-name-part-type="genus" reg="Ricania">Ricania</tp:taxon-name-part> <tp:taxon-name-part taxon-name-part-type="species" reg="speculum">speculum</tp:taxon-name-part></tp:taxon-name></italic> (Walker) (<tp:taxon-name><tp:taxon-name-part taxon-name-part-type="order">Hemiptera</tp:taxon-name-part></tp:taxon-name>, <tp:taxon-name><tp:taxon-name-part taxon-name-part-type="family">Ricaniidae</tp:taxon-name-part></tp:taxon-name>) with phylogenetic implications</article-title><source>Zookeys</source><day>14</day><month>10</month><year>2019</year><volume>880</volume><fpage>43</fpage><lpage>59</lpage><pub-id pub-id-type="doi">10.3897/zookeys.880.32810</pub-id></mixed-citation></tp:treatment-meta><tp:nomenclature><tp:taxon-name><object-id xmlns:xlink="http://www.w3.org/1999/xlink" content-type="arpha" xlink:type="simple">82A056D0-D45E-54A4-BD54-516AECC8BEC9</object-id>
            <tp:taxon-name-part taxon-name-part-type="genus" reg="Ricania">Ricania</tp:taxon-name-part>
            <tp:taxon-name-part taxon-name-part-type="species" reg="speculum">speculum</tp:taxon-name-part>
          </tp:taxon-name><tp:taxon-authority>(Walker, 1851)</tp:taxon-authority></tp:nomenclature><tp:treatment-sec sec-type="description" id="SECID0EMHAE"><title>Description.</title><p>Mature spermatozoa of <italic><tp:taxon-name><tp:taxon-name-part taxon-name-part-type="genus" reg="Ricania">R.</tp:taxon-name-part> <tp:taxon-name-part taxon-name-part-type="species" reg="speculum">speculum</tp:taxon-name-part></tp:taxon-name></italic> are similar to those of <italic><tp:taxon-name><tp:taxon-name-part taxon-name-part-type="genus" reg="Pochazia">P.</tp:taxon-name-part> <tp:taxon-name-part taxon-name-part-type="species" reg="shantungensis">shantungensis</tp:taxon-name-part></tp:taxon-name></italic> in morphology insofar as they also have a number of spermatozoa (totally 128 spermatozoa per spermatodesm) organized into sperm bundles with their heads embedded in a homogenous matrix (Fig. <xref ref-type="fig" rid="F5">5A, C–D</xref>). The individual sperm is filiform, measuring 196 µm in average length (Fig. <xref ref-type="fig" rid="F5">5B</xref>), with a linear head and distinct flagellum, approximately 24 µm and 172 µm in length, respectively.</p><fig id="F5" position="float" orientation="portrait"><object-id xmlns:xlink="http://www.w3.org/1999/xlink" content-type="doi" xlink:type="simple">10.3897/zookeys.880.32810.figure5</object-id><object-id xmlns:xlink="http://www.w3.org/1999/xlink" content-type="arpha" xlink:type="simple">895923CA-5A2B-59A8-B08A-409415E9DD00</object-id><label>Figure 5.</label><caption><p><abbrev xmlns:xlink="http://www.w3.org/1999/xlink" xlink:title="transmission electron microscopy" xlink:type="simple">TEM</abbrev> and light micrographs of spermatozoon and spermatodesms of <italic><tp:taxon-name><tp:taxon-name-part taxon-name-part-type="genus" reg="Ricania">R.</tp:taxon-name-part> <tp:taxon-name-part taxon-name-part-type="species" reg="speculum">speculum</tp:taxon-name-part></tp:taxon-name></italic>. <bold>A</bold> Light micrograph of spermatodesm <bold>B</bold> light micrograph of spermatozoon with the head (<bold>H</bold>, arrow) and ﬂagellum (<bold>F</bold>) <bold>C, D</bold> cross-sections of the oval nucleus (<bold>N</bold>), showing the acrosome (<bold>a</bold>) and homogenous matrix (<bold>ma</bold>). Scale bars: 50 µm (<bold>A</bold>); 20 µm (<bold>B</bold>); 0.5 µm (<bold>C</bold>); 2 µm (<bold>D</bold>).</p></caption><graphic xmlns:xlink="http://www.w3.org/1999/xlink" xlink:href="zookeys-880-043-g005.jpg" position="float" orientation="portrait" xlink:type="simple" id="oo_346584.jpg"><uri content-type="original_file" xlink:type="simple">https://binary.pensoft.net/fig/346584</uri></graphic></fig><p>The sperm head of <italic><tp:taxon-name><tp:taxon-name-part taxon-name-part-type="genus" reg="Ricania">R.</tp:taxon-name-part> <tp:taxon-name-part taxon-name-part-type="species" reg="speculum">speculum</tp:taxon-name-part></tp:taxon-name></italic> is elongated and filiform, formed by a short acrosome and an elongated nucleus (Figs <xref ref-type="fig" rid="F5">5B</xref>, <xref ref-type="fig" rid="F6">6B</xref>). The conical acrosome contains a dothideoid acrosomal vesicle and perforatorium with the latter made of electron-dense fiber substructures (Fig. <xref ref-type="fig" rid="F6">6B</xref>). A transition region is visible between the acrosome and the anterior portion of the nucleus (Fig. <xref ref-type="fig" rid="F6">6B</xref>). Anteriorly the nucleus is surrounded by the acrosome which is filled with numerous fibrous substructures; posteriorly it increases in diameter and changes from a mushroom-shape to a meniscus shape and finally to an oval-shape (Fig. <xref ref-type="fig" rid="F7">7B–D</xref>). The nucleus, approximately 0.99 µm in diameter, is filled with compact chromatin and takes on different shapes (Figs <xref ref-type="fig" rid="F6">6C</xref>, <xref ref-type="fig" rid="F7">7B–I</xref>).</p><fig id="F6" position="float" orientation="portrait"><object-id xmlns:xlink="http://www.w3.org/1999/xlink" content-type="doi" xlink:type="simple">10.3897/zookeys.880.32810.figure6</object-id><object-id xmlns:xlink="http://www.w3.org/1999/xlink" content-type="arpha" xlink:type="simple">DDF1C949-9BE8-5D24-B4BB-0C3F965B1809</object-id><label>Figure 6.</label><caption><p>Longitudinal sections of spermatozoa of <italic><tp:taxon-name><tp:taxon-name-part taxon-name-part-type="genus" reg="Ricania">R.</tp:taxon-name-part> <tp:taxon-name-part taxon-name-part-type="species" reg="speculum">speculum</tp:taxon-name-part></tp:taxon-name></italic>. <bold>A, B</bold> Acrosome (<bold>a</bold>), nucleus (<bold>N</bold>), axoneme (<bold>ax</bold>), accessory bodies (<bold>ab</bold>) and mitochondrial derivatives (<bold>md</bold>), arrow indicates acrosome and nucleus connection area <bold>C</bold> nucleus-flagellum transition, showing nucleus (<bold>N</bold>), mitochondrial derivatives (<bold>md</bold>), accessory bodies (<bold>ab</bold>), axoneme (<bold>ax</bold>), arrow indicates centriole, triangular arrowhead indicates centriolar adjunct <bold>D</bold> sperm flagellum, showing cristae (arrow) arranged in mitochondrial derivatives (<bold>md</bold>). Scale bars: 0.5 µm (<bold>A, B</bold>); 0.1 µm (<bold>C, D</bold>).</p></caption><graphic xmlns:xlink="http://www.w3.org/1999/xlink" xlink:href="zookeys-880-043-g006.jpg" position="float" orientation="portrait" xlink:type="simple" id="oo_346585.jpg"><uri content-type="original_file" xlink:type="simple">https://binary.pensoft.net/fig/346585</uri></graphic></fig><p>In the nucleus-flagellum transition region, the centriole and centriolar adjunct that lie next to the nucleus are abrupt (Fig. <xref ref-type="fig" rid="F6">6A, C</xref>). The centriole is formed by dense microtubules that originate from the end of the pyknotic nucleus and end above the front of the axoneme (Figs <xref ref-type="fig" rid="F6">6B</xref>, <xref ref-type="fig" rid="F7">7G–H</xref>). The centriolar adjunct is composed of moderate electron-dense substances, connecting mitochondrial derivatives with the nucleus (Figs <xref ref-type="fig" rid="F6">6B</xref>, <xref ref-type="fig" rid="F7">7E–I</xref>).</p><fig id="F7" position="float" orientation="portrait"><object-id xmlns:xlink="http://www.w3.org/1999/xlink" content-type="doi" xlink:type="simple">10.3897/zookeys.880.32810.figure7</object-id><object-id xmlns:xlink="http://www.w3.org/1999/xlink" content-type="arpha" xlink:type="simple">B12A6D1D-B8F9-5C1F-9EB8-D274572D772E</object-id><label>Figure 7.</label><caption><p>Cross-sections of spermatozoa of <italic><tp:taxon-name><tp:taxon-name-part taxon-name-part-type="genus" reg="Ricania">R.</tp:taxon-name-part> <tp:taxon-name-part taxon-name-part-type="species" reg="speculum">speculum</tp:taxon-name-part></tp:taxon-name></italic>. <bold>A</bold> Showing acrosome (<bold>a</bold>) <bold>B, C</bold> transition region between the acrosome (<bold>a</bold>) and nucleus (<bold>N</bold>), showing acrosome (<bold>a</bold>) on both sides of the nucleus (<bold>N</bold>), until it locates on just the one side of nucleus (<bold>N</bold>) <bold>D</bold> oval nucleus (<bold>N</bold>) <bold>E–I</bold> nucleus-flagellum transition region, showing the nucleus (<bold>N</bold>), mitochondrial derivatives (<bold>md</bold>), accessory bodies (<bold>ab</bold>), axoneme (<bold>ax</bold>), the asterisk indicates the centriolar adjunct (<bold>ca</bold>) and the arrow indicates the centriole (<bold>c</bold>). Scale bars: 0.5 µm (<bold>A, I</bold>); 0.1 µm (<bold>B–H</bold>).</p></caption><graphic xmlns:xlink="http://www.w3.org/1999/xlink" xlink:href="zookeys-880-043-g007.jpg" position="float" orientation="portrait" xlink:type="simple" id="oo_346586.jpg"><uri content-type="original_file" xlink:type="simple">https://binary.pensoft.net/fig/346586</uri></graphic></fig><p>The cross-section of the flagellum region consists of an axoneme, two symmetrical accessory bodies and two mitochondrial derivatives (Fig. <xref ref-type="fig" rid="F8">8A, B</xref>). The axoneme of the flagellum of <italic><tp:taxon-name><tp:taxon-name-part taxon-name-part-type="genus" reg="Ricania">R.</tp:taxon-name-part> <tp:taxon-name-part taxon-name-part-type="species" reg="speculum">speculum</tp:taxon-name-part></tp:taxon-name></italic> has a typical 9 + 9 + 2 microtubule pattern, comprised of two central microtubules, nine inner doublet microtubules and nine outermost single accessory microtubules (Fig. <xref ref-type="fig" rid="F8">8C</xref>). The mitochondrial derivatives have evident parallel cristae arranged in the periphery and are formed by three different portions: a serrated electron-dense region, a central clear area and a mitochondrial cristae region (Fig. <xref ref-type="fig" rid="F8">8B</xref>). The cristae are perpendicular to the axis of the derivatives and are at regular intervals (about 46 nm) between adjacent derivatives (Fig. <xref ref-type="fig" rid="F6">6D</xref>). Between the axoneme and the mitochondrial derivatives are large, fishhook-shaped accessory bodies (Fig. <xref ref-type="fig" rid="F8">8A, B</xref>); they are composed of electron-dense material (Fig. <xref ref-type="fig" rid="F8">8B</xref>). Close to the posterior sperm tip, the mitochondrial derivative is first to end (Fig. <xref ref-type="fig" rid="F8">8E</xref>), followed by the accessory bodies, while the axoneme gradually becomes disorganized (Fig. <xref ref-type="fig" rid="F8">8B, D–F</xref>).</p><fig id="F8" position="float" orientation="portrait"><object-id xmlns:xlink="http://www.w3.org/1999/xlink" content-type="doi" xlink:type="simple">10.3897/zookeys.880.32810.figure8</object-id><object-id xmlns:xlink="http://www.w3.org/1999/xlink" content-type="arpha" xlink:type="simple">AE17FB12-3044-50FB-A5BC-5D0551668117</object-id><label>Figure 8.</label><caption><p>Cross-sections of the sperm flagellum of <italic><tp:taxon-name><tp:taxon-name-part taxon-name-part-type="genus" reg="Ricania">R.</tp:taxon-name-part> <tp:taxon-name-part taxon-name-part-type="species" reg="speculum">speculum</tp:taxon-name-part></tp:taxon-name></italic>. <bold>A, B</bold> Flagella, showing the axoneme (<bold>ax</bold>), accessory bodies (<bold>ab</bold>) and mitochondrial derivatives (<bold>md</bold>) including oval electron-lucid portion (<bold>1</bold>), an electron-dense region (<bold>2</bold>), and one mitochondrial cristae region (<bold>3</bold>) <bold>C</bold> axoneme, showing the typical 9 + 9 + 2 pattern, nine outermost accessory microtubules (<bold>am</bold>), a pair of central microtubules (<bold>cm</bold>), and doublet microtubules (<bold>dm</bold>) in between <bold>D</bold> flagellum, showing the axoneme (<bold>ax</bold>), accessory bodies (<bold>ab</bold>) and mitochondrial derivatives (<bold>md</bold>) <bold>E–F</bold> flagellum without mitochondrial derivatives (<bold>md</bold>). Scale bars: 0.5 µm (<bold>A, B, D, F</bold>); 0.1 µm (<bold>C, E</bold>).</p></caption><graphic xmlns:xlink="http://www.w3.org/1999/xlink" xlink:href="zookeys-880-043-g008.jpg" position="float" orientation="portrait" xlink:type="simple" id="oo_346587.jpg"><uri content-type="original_file" xlink:type="simple">https://binary.pensoft.net/fig/346587</uri></graphic></fig></tp:treatment-sec></tp:taxon-treatment>
